# Supplementary material for: The Impact of Outpatient versus Inpatient Administration of CAR-T Therapies on Clinical, Economic, and Humanistic Outcomes in Patients with Hematological Cancer: A Systematic Literature Review
Source: Cancers (Basel). 2023 Dec 7;15(24):5746. doi: 10.3390/cancers15245746 (PMC10741664; doi:10.3390/cancers15245746)
Supplement: Supplementary file 1 [file cancers-15-05746-s001.zip]

Archive with 1 entries (1 files):
- cancers-2738340-supplementary.pdf
